# Supplementary material for: NGS analysis of collagen type I genes in Polish patients with Osteogenesis imperfecta: a nationwide multicenter study
Source: Front Endocrinol (Lausanne). 2023 Sep 22;14:1149982. doi: 10.3389/fendo.2023.1149982 (PMC10556695; doi:10.3389/fendo.2023.1149982)
Supplement: Supplementary file 1 [file Table_1.xlsx]

## Sheet: supplementary materials
COL1A1 gene variants
Patient	Exon	Type of mutation	Coding position	Protein position	Inheritance	Novel	OI type
935	1-25	null-allele	deletion of exons 1-25	---	familial	yes	1
8508	1	nonsense	67C>T	Glu23Ter	unknown	no	1
3841	2	nonsense	189C>A	Cys63Ter	unknown	no	1
7745	5	frameshift	386delC	Pro129LeufsTer136	unknown	no	1
Family 7 (105, 106)	7	frameshift	545delG	Gly182ValfsTer83	familial	yes	1
7008	8	missense	607G>C	Gly203Arg	de novo	no	3
4374	8	missense	608G>T	Gly203Val	de novo	no	4
85	8	missense	617G>T	Gly206Val	unknown	yes	4
973	8	missense	635G>A	Gly212Glu	unknown	no	3
7568	9	nonsense	658C>T	Arg220Ter	unknown	no	1
41	10	missense	733G>T	Gly245Trp	unknown	yes	3
Family 6 (64, 71)	11	missense	769G>A	Gly257Arg	familial	no	1
6319	12	missense	806G>T	Gly269Val	unknown	no	4
865, 6987	15	frameshift	1001delC	Pro334LeufsTer207	familial	yes	1
114	i15	splicing	1002+5G>T	---	de novo	yes	3
2208	17	missense	1094G>C	Gly365Ala	de novo	no	3
57	17	missense	1103G>C	Gly368Ala	familial	yes	4
7412	17	missense	1112G>C	Gly371Ala	familial	yes	4
44	i17	splicing	1155+3_1155+6delAAGT	---	unknown	no	4
6993	18	missense	1165G>T	Gly389Cys	de novo	no	3
24	19	missense	1238G>C	Gly413Ala	unknown	no	3
755	19	missense	1247G>T	Gly416Val	unknown	yes	2
91	19	missense	1273G>A	Gly425Ser	unknown	no	3
7566	19	frameshift	1281delT	Gly428ValfsTer113	familial	yes	1
10437	i20	splicing	1354-12G>A	---	unknown	no	1
7572	21	nonsense	1405C>T	Arg469Ter	familial	no	1
86	21	missense	1409G>C	Gly470Ala	unknown	no	3
34	22	frameshift	1492delG	Ala498GlnfsTer43	familial	yes	1
84	i22	splicing	1516-1G>C	---	familial	no	1
7570	24	frameshift	1646delC	Pro549LeufsTer31	unknown	yes	1
101, 4424	25	missense	1678G>A	Gly560Ser	de novo, unknown	no	4
96	26	nonsense	1792C>T	Arg598Ter	de novo	no	1
869, 7571	i26	splicing	1821+1G>A	---	unknown, inherited	no	1
Family 2 (72, 73, 74)	i26	splicing	1821+1G>C	---	familial	no	1
75	27	nonsense	1843G>T	Glu615Ter	unknown	yes	1
979	27	frameshift	1866delT	Gly623AlafsTer143	unknown	no	1
10152	28	nonsense	1900C>T	Gln634Ter	unknown	no	1
48	30	frameshift	2010delT	Gly671AlafsTer95	unknown	no	1
110	31	frameshift	2102delG	Gly701ValfsTer65	de novo	yes	1
55	32	missense	2155G>A	Gly719Ser	de novo	no	3
4153	33	missense	2299G>A	Gly767Ser	de novo	no	3
70	35	missense	2452G>A	Gly818Ser	unknown	yes	3
103	i35	splicing	2452-2A>G	---	familial	no	1
4985	36	missense	2533G>A	Gly845Arg	unknown	no	2
107	36	frameshift	2549delC	Pro850LeufsTer258	unknown	no	1
98	37	missense	2569G>T	Gly857Cys	unknown	no	3
53, 67	37	missense	2596G>A	Gly866Ser	de novo, unknown	no	3
4020	i38	splicing	2667+1G>C	---	de novo	yes	1
Family 4 (28, 56)	i39	splicing	2829+5G>A	---	unknown	no	1
4022	41	missense	2984G>C	Gly995Ala	familial	yes	3
2086	41	missense	2993G>C	Gly998Ala	de novo	yes	3
7569	41	frameshift	3008delC	Pro1003LeufsTer105	familial	no	1
Family 5 (63, 66)	i41	splicing	3046-1G>A	---	familial	no	1
26	42	missense	3064G>A	Gly1022Ser	unknown	no	3
97, 4334, 13249	42	nonsense	3076C>T	Arg1026Ter	unknown	no	1
35	i42	splicing	3099+1G>A	---	familial	yes	1
7346	43	missense	3136G>A	Gly1046Ser	familial	no	3
25	43	missense	3182G>T	Gly1061Val	de novo	yes	3
27, 90	43	missense	3118G>A	Gly1040Ser	unknown	no	3
33	i45	splicing	3370-1G>C	---	de novo	yes	3
Family 3 (835, 864), 13229	46	nonsense	3421C>T	Arg1141Ter	familial, unknown	no	1
87	46	frameshift	3421delC	Arg1141GlufsTer98	de novo	yes	1
7400	47	missense	3505G>A	Gly1169Ser	unknown	no	3
Family 1 (4062, 4063, 4064)	48	frameshift	3567delT	Gly1190ValfsTer49	familial	no	1
6511	48	missense	3541G>A	Gly1181Ser	de novo	no	2
32	50	nonsense	4171C>T	Gln1391Ter	de novo	yes	1
62	i50	splicing	4248+1G>A	---	unknown	yes	3
931	51	frameshift	4332dupC	Asp1446GlyfsTer105	unknown	no	1
COL1A2 gene variants
Patient	Exon	Type of mutation	Coding position	Protein position	Inheritance	Novel	OI type
7301	6-12	inframe del	deletion of exons 6-12	---	unknown	yes	4
54	i14	splicing	693+1G>A	---	unknown	no	4
4555	16	missense	739G>T	Gly247Cys	unknown	yes	4
59	17	missense	802G>A	Gly268Arg	unknown	yes	3
30	17	missense	875G>A	Gly292Asp	de novo	no	3
Family 8 (4557, 4558), 39, 58	18	missense	892G>A	Gly298Ser	familial	yes	1
45	18	missense	901G>A	Gly301Arg	de novo	no	3
95	18	missense	910G>A	Gly304Ser	familial	no	4
11694	18	missense	928G>A	Gly310Ser	familial	yes	4
37	19	missense	1001G>A	Gly334Asp	familial	yes	4
38	19	inframe ins	c.957_974dupGGCTCCCGGCCTCCCTGG	Ala320_Gly325dup	de novo	yes	4
82	19	missense	1009G>A	Gly337Ser	de novo	no	1
49	20	missense	1072G>A	Gly358Ser	unknown	no	4
115	20	missense	1081G>T	Gly361Cys	de novo	yes	3
31	21	missense	1135G>A	Gly379Arg	de novo	no	3
7143	22	inframe del	1216_1218elGGT	Gly406del	unknown	yes	3
93	24	missense	1378G>A	Gly460Ser	de novo	no	3
36	25	missense	1433G>A	Gly478Asp	de novo	no	3
4107	26	missense	1504G>A	Gly502Ser	de novo	yes	3
Family 10 (4479, 4480)	i26	splicing	1557+3A>G	---	familial	no	4
51	29	missense	1667G>T	Gly556Val	unknown	yes	3
11432	i37	splicing	2295+5G>A	---	unknown	yes	3
104	38	missense	2314G>A	Gly772Ser	de novo	no	4
50	40	missense	2539G>A	Gly847Ser	unknown	no	4
43	43	missense	2791G>A	Gly931Arg	unknown	no	4
76, 4784	44	missense	2845G>A	Gly949Ser	de novo, unknown	no	3
13500	44	missense	2873G>T	Gly958Val	unknown	yes	1
92	46	missense	3034G>A	Gly1012Ser	de novo	no	4
3813	48	missense	3215G>T	Gly1072Val	de novo	yes	4
