# Supplementary material for: NGS analysis of collagen type I genes in Polish patients with Osteogenesis imperfecta: a nationwide multicenter study
Source: Front Endocrinol (Lausanne). 2023 Sep 22;14:1149982. doi: 10.3389/fendo.2023.1149982 (PMC10556695; doi:10.3389/fendo.2023.1149982)
Supplement: Supplementary file 3 [file Table_3.xlsx]

## Sheet: Nomenclature
HGNC gene symbol	COL1A1	Accession number	Repository
	LRG_1(t1):c.67C>T	DB-ID COL1A1_001424	Leiden Open Variation Database
	LRG_1(t1):c.189C>A	DB-ID COL1A1_000925	Leiden Open Variation Database
	LRG_1(t1):c.386delC	VCV000807388.8	ClinVar
	LRG_1(t1):c.545delG	VCV000870107.3	ClinVar
	LRG_1(t1):c.607G>C	VCV001355589.4	ClinVar
	LRG_1(t1):c.608G>T	VCV000456792.9	ClinVar
	LRG_1(t1):c.617G>T	VCV000691329.2	ClinVar
	LRG_1(t1):c.635G>A	DB-ID COL1A1_000691	Leiden Open Variation Database
	LRG_1(t1):c.658C>T	VCV000425637.13	ClinVar
	LRG_1(t1):c.733G>T	VCV000691325.2	ClinVar
	LRG_1(t1):c.769G>A	VCV000425639.14	ClinVar
	LRG_1(t1):c.806G>T	rs72645329	dbSNP
	LRG_1(t1):c.1001delC	VCV000691321.3	ClinVar
	LRG_1(t1):c.1002+5G>T	VCV000870109.1	ClinVar
	LRG_1(t1):c.1094G>C	VCV000993627.8	ClinVar
	LRG_1(t1):c.1103G>C	VCV000456728.7	ClinVar
	LRG_1(t1):c.1112G>C	VCV000870101.1	ClinVar
	LRG_1(t1):c.1155+3_1155+6delAAGT	VCV000449401.2	ClinVar
	LRG_1(t1):c.1165G>T	rs66548636	dbSNP
	LRG_1(t1):c.1238G>C	VCV001368199.2	ClinVar
	LRG_1(t1):c.1247G>T	SCV003804375	ClinVar
	LRG_1(t1):c.1273G>A	VCV000647159.9	ClinVar
	LRG_1(t1):c.1281delT	VCV000870102.1	ClinVar
	LRG_1(t1):c.1354-12G>A	VCV000372754.4	ClinVar
	LRG_1(t1):c.1405C>T	VCV000265434.8	ClinVar
	LRG_1(t1):c.1409G>C	DB-ID COL1A1_000694	Leiden Open Variation Database
	LRG_1(t1):c.1492delG	VCV000691324.2	ClinVar
	LRG_1(t1):c.1516-1G>C	VCV000691327.2	ClinVar
	LRG_1(t1):c.1646delC	VCV000870103.1	ClinVar
	LRG_1(t1):c.1678G>A	VCV000265433.17	ClinVar
	LRG_1(t1):c.1792C>T	VCV000425603.11	ClinVar
	LRG_1(t1):c.1821+1G>A	VCV000425580.14	ClinVar
	LRG_1(t1):c.1821+1G>C	VCV000649147.11	ClinVar
	LRG_1(t1):c.1843G>T	VCV000691328.2	ClinVar
	LRG_1(t1):c.1866delT	rs72651621	dbSNP
	LRG_1(t1):c.1900C>T	DB-ID COL1A1_001159	Leiden Open Variation Database
	LRG_1(t1):c.2010delT	VCV000497350.8	ClinVar
	LRG_1(t1):c.2102delG	VCV000870108.1	ClinVar
	LRG_1(t1):c.2155G>A	VCV000425606.12	ClinVar
	LRG_1(t1):c.2299G>A	VCV000546096.21	ClinVar
	LRG_1(t1):c.2452G>A	VCV000691326.9	ClinVar
	LRG_1(t1):c.2452-2A>G	rs72651666	dbSNP
	LRG_1(t1):c.2533G>A	VCV000017291.11	ClinVar
	LRG_1(t1):c.2549delC	VCV000425584.6	ClinVar
	LRG_1(t1):c.2569G>T	VCV000870106.2	ClinVar
	LRG_1(t1):c.2596G>A	VCV000425612.10	ClinVar
	LRG_1(t1):c.2667+1G>C	VCV000691318.2	ClinVar
	LRG_1(t1):c.2829+5G>A	DB-ID COL1A1_000731	Leiden Open Variation Database
	LRG_1(t1):c.2984G>C	VCV000691319.2	ClinVar
	LRG_1(t1):c.2993G>C	VCV000691320.2	ClinVar
	LRG_1(t1):c.3008delC	VCV000572168.11	ClinVar
	LRG_1(t1):c.3046-1G>A	VCV001184518.2	ClinVar
	LRG_1(t1):c.3064G>A	VCV000017296.1	ClinVar
	LRG_1(t1):c.3076C>T	VCV000035920.47	ClinVar
	LRG_1(t1):c.3099+1G>A	VCV000503737.8	ClinVar
	LRG_1(t1):c.3136G>A	rs68181905	dbSNP
	LRG_1(t1):c.3182G>T	SCV003804376	ClinVar
	LRG_1(t1):c.3118G>A	VCV000017330.17	ClinVar
	LRG_1(t1):c.3370-1G>C	VCV000870105.1	ClinVar
	LRG_1(t1):c.3421C>T	VCV000017337.27	ClinVar
	LRG_1(t1):c.3421delC	VCV000691330.2	ClinVar
	LRG_1(t1):c.3505G>A	VCV000425589.38	ClinVar
	LRG_1(t1):c.3567delT	VCV000282016.9	ClinVar
	LRG_1(t1):c.3541G>A	VCV000017313.8	ClinVar
	LRG_1(t1):c.4171C>T	VCV000691323.2	ClinVar
	LRG_1(t1):c.4248+1G>A	VCV000691331.2	ClinVar
	LRG_1(t1):c.4332dupC	VCV000425631.1	ClinVar
	NC_000017.10:g.(?_48271306)_(48278757_?)del	VCV000870104.1	ClinVar
HGNC gene symbol	COL1A2
	LRG_2(t1):c.693+1G>A	VCV001384088.2	ClinVar
	LRG_2(t1):c.739G>T	VCV000419709.4	ClinVar
	LRG_2(t1):c.802G>A	VCV000691337.2	ClinVar
	LRG_2(t1):c.875G>A	VCV000691334.2	ClinVar
	LRG_2(t1):c.892G>A	VCV000691333.3	ClinVar
	LRG_2(t1):c.901G>A	DB-ID COL1A2_000530	ClinVar
	LRG_2(t1):c.910G>A	VCV000870113.26	ClinVar
	LRG_2(t1):c.928G>A	DB-ID COL1A2_000665	Leiden Open Variation Database
	LRG_2(t1):c.c.957_974dupGGCTCCCGGCCTCCCTGG	VCV000870112.1	ClinVar
	LRG_2(t1):c.1001G>A	VCV000691335.2	ClinVar
	LRG_2(t1):c.1009G>A	VCV000425643.21	ClinVar
	LRG_2(t1):c.1072G>A	VCV000456802.26	ClinVar
	LRG_2(t1):c.1081G>T	VCV000870114.1	ClinVar
	LRG_2(t1):c.1135G>A	VCV000191222.1	ClinVar
	LRG_2(t1):c.1216_1218elGGT	VCV000870111.1	ClinVar
	LRG_2(t1):c.1378G>A	VCV000526895.9	ClinVar
	LRG_2(t1):c.1433G>A	rs67034934	dbSNP
	LRG_2(t1):c.1504G>A	VCV000017262.2	ClinVar
	LRG_2(t1):c.1557+3A>G	VCV000520641.4	ClinVar
	LRG_2(t1):c.1667G>T	VCV000691336.2	ClinVar
	LRG_2(t1):c.2295+5G>A	SCV003804377	ClinVar
	LRG_2(t1):c.2314G>A	VCV000420022.20	ClinVar
	LRG_2(t1):c.2539G>A	DB-ID COL1A2_000392	Leiden Open Variation Database
	LRG_2(t1):c.2791G>A	DB-ID COL1A2_000635	Leiden Open Variation Database
	LRG_2(t1):c.2845G>A	VCV000618026.14	ClinVar
	LRG_2(t1):c.2873G>T	SCV003804378	ClinVar
	LRG_2(t1):c.3034G>A	VCV000216908.9	ClinVar
	LRG_2(t1):c.3215G>T	VCV000691332.2	ClinVar
	NC_000007.13:g.(?_94031452)_(94035591_?)del	VCV000870115.1	ClinVar
